# Supplementary material for: Dysregulation of Connexin Expression Plays a Pivotal Role in Psoriasis
Source: Int J Mol Sci. 2021 Jun 4;22(11):6060. doi: 10.3390/ijms22116060 (PMC8200029; doi:10.3390/ijms22116060)
Supplement: Supplementary file 1 [file ijms-22-06060-s001.zip]

Archive with 1 entries (1 files):
- ijms-1138595-supplementary.pdf
